# Supplementary material for: Effects of Dietary Fiber Supplementation on Gut Microbiota and Bowel Function in Healthy Adults: A Randomized Controlled Trial
Source: Microorganisms. 2025 Sep 5;13(9):2068. doi: 10.3390/microorganisms13092068 (PMC12471990; doi:10.3390/microorganisms13092068)
Supplement: Supplementary file 1 [file microorganisms-13-02068-s001.zip]

Archive with 3 entries (3 files):
- Supplementary Figs.pptx
- Supplementary Tables.xlsx
- Text S1.pdf
