# Supplementary material for: Effects of Dietary Fiber Supplementation on Gut Microbiota and Bowel Function in Healthy Adults: A Randomized Controlled Trial
Source: Microorganisms. 2025 Sep 5;13(9):2068. doi: 10.3390/microorganisms13092068 (PMC12471990; doi:10.3390/microorganisms13092068)
Supplement: Supplementary file 1 [file microorganisms-13-02068-s001.zip › Supplementary Tables.xlsx]

## Sheet: Table S1
	Table S1. Questionnaires for stool diary and skin condition
	Questionnare	Note
	Stool Diary
	Number of days having bowel movement last week
	Number of defecation times last week
	Amount of stool per bowel movement	Referred by a film case (height 57mm x Φ 26mm)
	Form of stool	Same scale as that used in PMID: 3005140 (Translated from Japanese)
	Smell	1. Markedly stronger odor 2. Slightly stronger odor 3. No change compared with usual 4. Slightly weaker odor 5. Markedly weaker odor
	Feeling after defecation	1.Feeling of complete evacuation 2.Normal 3.Feeling of incomplete evacuation
	Skin Condition (Likert Scale)
	Q1 . Overall skin condition	Higher scores indicate poorer skin condition. Q1 was assessed using an 11-point scale ranging from 0: Not anxious at all to 10: Extremely anxious. Q2 to Q11 were rated on an 11-point scale from Not concerned at all to Extremely concerned. Q12 and Q13 were rated from Feeling it is very present to Feeling it is not present at all. Q14 was rated from Feeling it is very smooth to Feeling it is not sm…
	Q2 . Skin roughness
	Q3 . Skin itchiness
	Q4 . Noticeable wrinkles
	Q5 . Noticeable spots
	Q6 . Noticeable facial breakouts
	Q7 . Noticeable sebum and dirt around the nose
	Q8 . Noticeable pores
	Q9 . Skin dryness
	Q10 . Facial swelling
	Q11 . Skin color under the eyes
	Q12 . Skin firmness and elasticity
	Q13 . Skin clarity
	Q14 . Skin smoothness
	Q15 . Makeup adherence

## Sheet: Table S2
	Table S2. Results of statistical analyses comparing groups based on questionnaire data and organic acid concentrations
			LoFib vs HiFib
			week 0			week 2			week 4
			P value	Effect size		P value	Effect size		P value	Effect size
	Stool Diary	Number of days having bowel movement last week	0.698	0.0381378		0.647	0.0451969		0.661	0.0431149
		Number of defecatoin times last week	0.883	0.0146186		0.236	0.116485		0.752	0.0312075
		Amount of stool per bowel movement	0.982	0.00250356		0.67	0.0421088		0.827	0.021585
		Form of stool	0.906	0.0118538		0.885	0.0145287		0.572	0.0554441
		Smell	0.0871	0.16762		0.431	0.0777661		0.454	0.0735537
		Feeling after defecation	0.701	0.0379559		0.0708	0.177563		0.347	0.0922402
	JPAC-QOL	Overall	0.0333	0.208057		0.912	0.011164		0.224	0.118922
		Physical_discomfort	0.144	0.142885		0.247	0.113823		0.0647	0.180582
		Psychosocial_discomfort	0.0385	0.202289		0.58	0.0545625		0.295	0.102515
		Worries_concerns	0.0483	0.192989		0.541	0.06028		0.217	0.120692
		Satisfaction	0.264	0.109352		0.368	0.0885433		0.65	0.0445875
	OSA-MA	Sleepiness on rising	0.763	0.0297201		0.0895	0.166841		0.385	0.0850995
		Initiation and maintenance	0.226	0.118541		0.133	0.14781		0.0599	0.183905
		Frequent dreaming	0.397	0.082968		0.116	0.154303		0.398	0.0827984
		Refreshness	0.41	0.0807592		0.0197	0.228988		0.105	0.158326
		Sleep length	0.202	0.124896		0.601	0.0515374		0.357	0.0901465
	Skin questionnare	Q1 . Overall skin condition	0.946	0.00693527		0.347	0.092582		0.0933	0.164087
		Q2 . Skin roughness	0.897	0.0129054		0.402	0.0824589		0.831	0.021123
		Q3 . Skin itchiness	0.757	0.0305032		0.576	0.0551894		0.608	0.0503491
		Q4 . Noticeable wrinkles	0.227	0.11815		0.225	0.11935		0.128	0.148676
		Q5 . Noticeable spots	0.915	0.0106914		0.749	0.0317588		0.954	0.00598123
		Q6 . Noticeable facial breakouts	0.578	0.0545357		0.292	0.103756		0.471	0.0706259
		Q7 . Noticeable sebum and dirt around nose	0.92	0.0100875		0.766	0.0295354		0.819	0.0226807
		Q8 . Noticeable pores	0.862	0.0173186		0.961	0.00513457		0.915	0.0107025
		Q9 . Skin dryness	0.484	0.068651		0.67	0.0421015		0.331	0.095251
		Q10 . Facial swelling	0.145	0.142675		0.297	0.102507		0.466	0.0714719
		Q11 . Skin color under eyes	0.322	0.0969044		0.654	0.0442455		0.521	0.0628745
		Q12 . Skin firmness and elasticity	0.703	0.0375067		0.448	0.0747639		0.831	0.0211224
		Q13 . Skin clarity	0.854	0.0183263		0.3	0.101934		0.754	0.0308792
		Q14 . Skin smoothness	0.504	0.0654998		0.519	0.0635641		0.365	0.0886568
		Q15 . Makeup adherence	0.492	0.0673146		0.673	0.0416858		0.723	0.0349317
	Organic Acids	Succinate	0.715	0.0359668		0.53	0.0618554		0.44	0.0756913
		Lactate	0.82	0.0225758		0.775	0.0283741		0.934	0.00850031
		Formate	0.521	0.062937		0.256	0.111772		0.662	0.0429553
		Acetate	0.265	0.109145		0.466	0.0717317		0.207	0.12353
		Propionate	0.771	0.0287714		0.326	0.0965987		0.155	0.139166
		isoButyrate	0.941	0.00750742		0.0872	0.168021		0.698	0.0381609
		nButyrate	0.465	0.0716167		0.75	0.0315622		0.985	0.00218915
		isoValerate	0.962	0.00500757		0.0518	0.190998		0.41	0.0807016
		nValerate	0.714	0.0360749		0.987	0.00192797		0.62	0.0486765
		TotalSCFA	0.54	0.0600449		0.418	0.0797023		0.223	0.119152
	Values are expressed as median and interquartile range (IQR) except for organic acids (means and standard deviations).

## Sheet: Table S3
Table S3. Data from questionnaires and the analysis of organic acid concentrations at weeks 0, 2 and 4 in four subgroups
		LoFib-LowHFI															LoFib-HighHFI															HiFib-LowHFI															HiFib-HighHFI
		Week 0			Week 2			Week 4			Week 0 vs 2			Week 0 vs 4			Week 0			Week 2			Week 4			Week 0 vs 2			Week 0 vs 4			Week 0			Week 2			Week 4			Week 0 vs 2			Week 0 vs 4			Week 0
											P value	Effect size		P value	Effect size											P value	Effect size		P value	Effect size											P value	Effect size		P value	Effect size
Stool Diary	Number of days having bowel movement last week	6	(5-7)		6	(5-7)		7	(5-7)		0.640969	0.0728308		0.166155	0.216249		4	(4-5.5)		6	(4.75-7)		6.5	(4.75-7)		0.146847	0.418798		0.0485829	0.569335		5	(5-7)		6	(5-7)		7	(5-7)		0.0344267	0.368181		0.0164729	0.417485		5.5	(4-6.75)
	Number of defecatoin times last week	6	(5-8)		7	(6-10)		8	(6-10)		<0.01	0.398836		<0.01	0.39491		5.5	(4-6.25)		7	(6.75-8.25)		7	(5.5-8)		0.0881831	0.492209		0.188067	0.379989		6	(5-7)		7	(6-8)		7	(6-9)		0.202524	0.221844		0.037317	0.362478		6	(5-7)
	Amount of stool per bowel movement	21	(13-35)		34	(20-54)		42	(22-54)		<0.01	0.469008		<0.01	0.480815		14	(11.5-21)		20	(15-25.75)		21.5	(13.25-24)		0.0837822	0.499163		0.307449	0.294619		18	(13-24)		23	(16-36)		28	(20-47)		<0.01	0.553801		<0.01	0.714831		28	(20.75-34.5)
	Form of stool	5	(4-5)		5	(4-5)		5	(5-5)		0.729604	0.0539819		0.0939883	0.261548		6	(5.75-6.25)		5.5	(5-6.5)		5	(5-6.25)		0.629509	0.139262		0.407016	0.239357		5	(4-6)		5	(4-5)		5	(5-5)		0.374185	0.154696		0.936603	0.0138461		5	(5-5.75)
	Smell	3	(3-3)		3	(3-3)		3	(3-3)		0.484018	0.109299		0.148915	0.225417		3	(3-3)		3	(3-3)		3	(3-3)		1	0		0.77283	0.0833333		3	(3-3)		3	(3-3)		3	(3-3)		0.145032	0.253684		0.298618	0.180937		3	(3-3)
	Feeling after defecation	2	(2-2)		2	(2-2)		2	(2-2)		0.529651	0.0981614		0.457892	0.115931		2	(2-2)		2	(2-2)		2	(1-2)		0.77283	0.0833333		0.129431	0.437733		2	(2-2)		2	(1-2)		2	(2-2)		0.0355134	0.36599		0.565319	0.100088		2	(2-2)
JPAC-QOL	Overall	20	(15-32)		18	(12-25)		16	(12-25)		<0.01	0.500191		<0.01	0.619619		34	(18.75-39.75)		26	(18.25-35)		23	(17.5-31.75)		0.233953	0.343592		0.160915	0.404722		30	(22-49)		25	(17-33)		19	(13-30)		<0.01	0.780613		<0.01	0.692781		26	(17-40)
	Physical_discomfort	1	(0-4)		1	(0-3)		0	(0-2)		0.0259702	0.347745		<0.01	0.461914		3	(1-5.5)		2.5	(0.75-4)		1	(0-3)		0.143433	0.422368		0.0807081	0.504198		3	(2-6)		2	(1-4)		2	(1-3)		<0.01	0.643396		<0.01	0.647709		2.5	(0.25-4.75)
	Psychosocial_discomfort	1	(0-3)		1	(0-3)		0	(0-4)		0.0616191	0.291893		0.0382914	0.323549		3	(1-7)		3	(1-7.25)		2	(0.75-5.25)		0.396439	0.244796		0.172415	0.393893		5	(1-9)		2	(1-8)		2	(1-6)		<0.01	0.646155		<0.01	0.56357		2	(1-5.75)
	Worries_concerns	4	(4-11)		4	(3-7)		4	(2-6)		<0.01	0.453515		<0.01	0.499081		11	(8-14)		8	(4-11.25)		9.5	(4.75-11.5)		0.204782	0.366053		0.325801	0.283654		11	(6-18)		7	(5-11)		6	(3-11)		<0.01	0.55188		<0.01	0.545338		10	(4-14)
	Satisfaction	12	(8-15)		10	(8-14)		10	(6-13)		0.0305733	0.337739		<0.01	0.420873		14	(10.75-17)		12	(7.75-14.5)		11	(7.5-13.25)		0.573043	0.16269		0.0502429	0.565194		14	(12-16)		13	(8-14)		11	(7-14)		<0.01	0.524662		<0.01	0.590795		13	(9.5-14)
OSA-MA	Sleepiness on rising	16.9	(13.3-20.3)		16.6	(13.3-20.6)		17.8	(13.8-20.3)		0.237213	0.184595		0.0856772	0.268409		19.95	(16.2-21.75)		18.7	(16.08-20.42)		17.9	(16.05-21.4)		0.209251	0.362468		0.783571	0.0792899		16.1	(13.4-20.4)		16.9	(12.9-19.6)		16.1	(13.8-18.6)		0.598102	0.091762		0.335497	0.167654		16.75	(14.9-20.97)
	Initiation and maintenance	18.9	(13.2-20)		18	(16.3-21.3)		18.3	(14.7-22)		0.421718	0.125477		0.215888	0.193271		19.8	(14.6-24.38)		18.1	(14.25-22.25)		18.75	(14.9-21.15)		0.969727	0.0109556		0.909668	0.0327523		17.2	(14.9-19.7)		17.4	(13.9-19.6)		15.8	(12.6-19.2)		0.433099	0.136459		0.0930268	0.292388		16.45	(14.9-19.85)
	Frequent dreaming	25.5	(20.8-29.5)		26.2	(17.5-29.5)		27.5	(18.3-29.5)		0.334421	0.150746		0.420593	0.125781		25.85	(20.8-29.5)		22.2	(21.05-26)		25.85	(20.48-29.5)		0.824013	0.0641976		0.798432	0.073721		22.7	(18.3-27.5)		22.7	(18.3-29.5)		22.7	(17-29.5)		0.961643	0.00837168		0.972745	0.00594754		26.2	(20.8-29.5)
	Refreshness	16.4	(13.2-17.7)		16.4	(13.2-18.7)		17.2	(14-19.7)		0.73313	0.0532498		0.0803872	0.273061		16.4	(13.8-21.25)		14.8	(13.2-20.7)		18.2	(15.62-22.85)		0.423828	0.230882		0.518555	0.186361		15.2	(13-18.4)		15.7	(12-18.7)		15.2	(12-18.4)		0.640622	0.0812646		0.636082	0.0823708		16.4	(13.82-18.22)
	Sleep length	17.8	(16-20)		19.7	(16-21.5)		18.2	(16-21.5)		0.419136	0.126176		0.220063	0.191525		20.65	(18.2-21.68)		18.75	(16.23-20.75)		18	(16-20.32)		0.102918	0.470792		0.0216532	0.662913		16	(14.2-20.3)		17.8	(16-20)		16.3	(16-19.7)		0.478281	0.123433		0.516261	0.112997		16	(14.27-21.05)
Skin questionnare	Q1 . Overall skin condition	4	(2-7)		3	(2-5)		3	(3-5)		0.671704	0.0661881		0.534916	0.0969088		2	(0-4.25)		1.5	(0.75-5.25)		2.5	(0.75-5.25)		0.857462	0.0518476		0.930111	0.0253185		4	(2-6)		5	(3-6)		5	(3-6)		0.303734	0.179032		0.0738764	0.311143		2.5	(1-5.75)
	Q2 . Skin roughness	5	(2-6)		4	(2-5)		4	(3-6)		0.377818	0.137733		0.755392	0.0486541		3	(0-4.5)		1	(0-5.25)		2.5	(0.75-5.25)		0.621488	0.142531		0.773688	0.0830097		4	(2-7)		4	(2-7)		4	(3-6)		0.748371	0.0558421		0.734186	0.0591102		2.5	(1-4.75)
	Q3 . Skin itchiness	2	(0-3)		2	(0-5)		2	(0-3)		0.195621	0.202109		0.521571	0.100096		1.5	(0-3)		1	(0-2.25)		0.5	(0-4.5)		0.723674	0.102062		0.670379	0.122868		3	(0-5)		3	(0-5)		3	(0-5)		0.461701	0.12813		0.622242	0.0857639		1	(0-2)
	Q4 . Noticeable wrinkles	5	(2-7)		4	(1-6)		4	(2-6)		0.440157	0.120555		0.298148	0.162485		5	(2.75-6.25)		3	(1.75-7)		3	(1-7.25)		0.105058	0.467888		0.202527	0.367884		5	(3-7)		5	(2-7)		5	(3-6)		0.531099	0.10903		0.678341	0.072195		6	(3.5-7.75)
	Q5 . Noticeable spots	5	(2-8)		5	(2-7)		4	(3-7)		0.63933	0.0731887		0.0585462	0.295416		7	(5.25-8.5)		7	(2-8)		7	(4.75-8)		0.222264	0.352336		0.403203	0.241308		6	(3-8)		5	(3-6)		4	(3-6)		0.184249	0.231138		0.275582	0.189797		6	(2.25-7)
	Q6 . Noticeable facial breakouts	3	(2-7)		3	(1-7)		3	(2-6)		0.197672	0.201185		0.325486	0.153557		2.5	(0-5)		0.5	(0-2.75)		1.5	(0-3.75)		0.610813	0.146911		0.733012	0.0984732		5	(2-7)		4	(2-6)		5	(2-6)		0.531384	0.108954		0.806463	0.0426475		2.5	(1-6)
	Q7 . Noticeable sebum and dirt around the nose	6	(4-7)		6	(4-7)		6	(4-6)		0.279151	0.169016		0.203615	0.198547		5.5	(1.75-7)		4.5	(1.75-5)		3	(1.5-6.25)		0.0759915	0.512235		0.270181	0.318306		6	(4-8)		5	(3-7)		5	(4-7)		0.255089	0.198114		0.17011	0.238808		6	(2.25-7.75)
	Q8 . Noticeable pores	6	(4-7)		6	(4-7)		5	(4-7)		0.536114	0.0966246		0.290001	0.165251		7.5	(2.5-9.25)		5	(1-5.5)		4.5	(2.75-7.25)		0.0199065	0.672066		0.154174	0.411345		7	(4-8)		5	(3-7)		5	(4-7)		0.24478	0.202473		0.282304	0.187161		6.5	(3-8)
	Q9 . Skin dryness	5	(3-7)		4	(2-6)		3	(2-5)		0.109042	0.250271		<0.01	0.380548		4	(2.5-5.25)		2.5	(1-3.25)		3.5	(0-6)		0.0132529	0.71502		0.438389	0.223699		5	(1-7)		3	(2-6)		4	(2-6)		0.87792	0.0267395		0.865768	0.0294256		4	(2.25-5)
	Q10 . Facial swelling	4	(2-6)		4	(2-6)		4	(2-6)		0.498335	0.105747		0.677639	0.0649194		3.5	(0.75-5)		0.5	(0-3.75)		1.5	(0-5)		0.120564	0.448143		0.28703	0.307341		6	(3-7)		4	(3-6)		5	(3-6)		0.270587	0.191783		0.386135	0.150864		5.5	(2-6.75)
	Q11 . Skin color under the eyes	5	(2-8)		5	(2-8)		5	(2-7)		0.554634	0.0922723		0.0686735	0.284324		4.5	(2-5.25)		3	(1.75-5.25)		4	(1.75-6)		0.44194	0.221969		0.930111	0.0253185		5	(3-8)		5	(3-7)		5	(3-8)		0.310545	0.176529		0.35857	0.159819		5.5	(4.25-7)
	Q12 . Skin firmness and elasticity	5	(5-7)		5	(4-6)		5	(3-7)		0.0604043	0.293268		0.108991	0.250306		5.5	(3.75-7)		5	(2.75-6.25)		4.5	(2.75-7.25)		0.534378	0.179364		0.626354	0.140546		5	(4-7)		5	(4-7)		5	(3-6)		0.967684	0.00705254		0.408512	0.143878		5	(4-7)
	Q13 . Skin clarity	6	(5-8)		5	(4-6)		5	(4-8)		<0.01	0.4151		0.275313	0.170371		7	(4-8)		5	(2.75-7.25)		4.5	(2.75-8.25)		0.178229	0.388623		0.505125	0.192387		7	(5-7)		5	(5-6)		5	(4-7)		0.0814601	0.303291		0.0167033	0.416598		6	(5-8)
	Q14 . Skin smoothness	5	(4-7)		5	(3-6)		5	(3-7)		0.0198301	0.363814		0.297563	0.162682		5	(3.75-7)		4.5	(2.75-7)		3.5	(2.75-6)		0.378417	0.25427		0.23366	0.343807		5	(3-7)		5	(4-6)		5	(3-6)		0.665594	0.0752369		0.303279	0.1792		6	(4.25-6)
	Q15 . Makeup adherence	5	(5-7)		5	(3-6)		5	(3-5)		0.0502002	0.305828		0.135659	0.233035		5.5	(4-6.25)		4.5	(2.5-6)		5	(3-6.25)		0.0130142	0.71689		0.511316	0.189599		5	(4-6)		5	(4-6)		5	(4-5)		0.73357	0.0592526		0.947885	0.0113783		5.5	(5-7)
Organic Acids	Succinate	1.73439	3.54176		2.74195	7.03829		2.0722	6.84419		0.902021	0.0192263		0.983913	0.00314891		1.04643	2.53591		2.44679	7.73097		0.698929	0.726235		0.567035	0.108178		0.779298	0.0529592		1.76061	3.76789		1.06636	2.05636		2.12788	5.62478		0.610546	0.0886567		0.295014	0.182292		1.12	1.62676
	Lactate	0.319268	0.73152		0.124634	0.232509		0.313659	1.49916		0.269796	0.172343		0.345667	0.147276		0.18	0.523238		0.102143	0.234558		0.085	0.159734		0.504739	0.126061		0.916487	0.0198168		0.369394	1.02903		0.0948485	0.137503		0.503939	2.2623		0.0648652	0.32138		0.224889	0.211266		0.101481	0.198023
	Formate	0.351463	0.647335		0.17122	0.111472		0.289268	0.541735		0.757097	0.0483038		0.676159	0.0652354		0.274286	0.386115		0.184643	0.113643		0.219643	0.181812		0.576329	0.105595		0.609157	0.0966224		0.219394	0.399022		0.171515	0.148642		0.267576	0.507586		0.703192	0.0663263		0.349307	0.162925		0.195926	0.149776
	Acetate	54.3432	25.3189		55.2237	22.1733		49.432	19.6142		0.672121	0.0660989		0.201808	0.199343		45.6029	25.9058		47.0425	19.2952		43.1846	19.0516		0.694702	0.0741722		0.536909	0.116695		54.8382	24.3113		55.8915	24.3671		51.4715	23.6203		0.87394	0.0276184		0.42636	0.138467		49.5363	23.5164
	Propionate	19.0059	10.4248		19.8054	9.45462		18.1198	9.50742		0.60783	0.0801442		0.690956	0.0620882		16.295	9.5642		17.1296	8.22485		15.4354	8.08292		0.338566	0.180857		0.479096	0.133753		19.6503	12.4033		19.3015	7.62069		18.1733	8.6693		0.59649	0.0921661		0.832451	0.0368277		16.5978	10.3307
	isoButyrate	1.81585	2.025		1.51683	0.880362		1.72341	1.1009		0.891996	0.021205		0.502949	0.104614		1.73321	1.32377		1.97179	1.06191		2.04821	1.0437		0.274764	0.206398		0.151388	0.271123		1.63848	1.337		2.02242	1.00797		1.59	1.0357		<0.01	0.452726		0.950133	0.0108868		1.51889	0.716795
	nButyrate	11.7573	9.37		10.8171	7.00891		9.25049	5.00867		0.576967	0.0871169		0.151754	0.223854		10.6418	9.43426		9.24893	4.19514		8.08321	4.02816		0.796562	0.0487194		0.536909	0.116695		9.34303	9.036		10.183	6.94741		8.58394	6.01558		0.182669	0.231973		0.887851	0.0245491		8.60926	6.49504
	isoValerate	1.56683	1.46415		1.41439	1.06136		1.73927	1.28772		0.55211	0.0928611		0.406357	0.129675		2.01714	1.64541		2.04179	1.37266		2.21857	1.28092		0.838182	0.0385939		0.451477	0.142295		1.75424	1.63836		2.06	1.28917		1.53606	1.08198		0.0230853	0.395508		0.800687	0.0439473		1.55074	0.86919
	nValerate	1.43854	1.50866		1.55049	1.42432		1.57537	1.48829		0.21336	0.19434		0.235773	0.185163		1.44071	1.29484		1.63036	1.2353		1.735	1.42885		0.186603	0.249588		0.121811	0.292397		1.44909	1.80252		1.48485	1.53407		1.29818	1.38072		0.558964	0.101728		0.922411	0.0169546		1.39926	1.12689
	TotalSCFA	89.9276	40.7252		90.3278	32.9312		81.8402	31.4022		0.876426	0.0242853		0.262641	0.174941		77.7307	41.4567		79.065	28.0538		72.705	29.2592		0.762139	0.0571998		0.582386	0.103922		88.6733	40.9915		90.9433	36.0611		82.653	36.3757		0.659182	0.0767757		0.271868	0.191271		79.2122	37.0945
Values are expressed as median and interquartile range (IQR) except for organic acids (means and standard deviations). Values with grey backgrounds differ significantly and meaningfully compared with week 0 (P value < 0.05 and Effect size > 0.3). Scores for questionnaires and fecal organic acid concentrations in the respective groups were first compared with Friedman’s test and, when its P-value …
[truncated: 8 more columns]

## Sheet: Table S4
Table S4. Bacterial genera in four subgroups of which abundances significanlty changed during the intervention
Taxon	Week 0				Week 2				Week4				Week 0 vs 2			Week 0 vs 4
													P value	Effect size		P value	Effect size
LoFib-LowHFI
Anaerobutyricum	0.478129	±	0.418955		0.446931	±	0.55883		0.770326	±	0.741034		0.0188375	0.36681		<0.01	0.644065
Anaerostipes	1.15736	±	1.92389		0.709301	±	0.761622		0.963469	±	1.02334		0.0104501	0.399893		0.614227	0.0787192
Bacteroidaceae genus unclassified	0.322612	±	1.01585		0.158984	±	0.646826		0.240861	±	1.10166		0.0426947	0.316515		0.0546135	0.300156
Bifidobacterium_388775	1.23667	±	1.26758		1.6736	±	2.07085		2.07496	±	2.4717		0.313121	0.157532		<0.01	0.413116
Blautia_A_141781	5.4204	±	3.42067		4.74479	±	3.6211		7.1307	±	5.21025		0.130501	0.236155		0.0410184	0.319117
Dorea_A	0.338873	±	0.335127		0.352412	±	0.37379		0.484427	±	0.570593		0.852314	0.0290744		0.0131765	0.387149
Enterocloster	2.04506	±	1.77696		1.9628	±	1.84837		1.6793	±	1.62891		0.74192	0.0514299		0.0336612	0.33173
Evtepia	0.0141812	±	0.0414669		0.00954444	±	0.0240313		0.0358571	±	0.0750596		0.528612	0.0984092		0.0323129	0.334293
Faecalibacillus	0.110011	±	0.217425		0.168533	±	0.344958		0.157991	±	0.333985		0.0454469	0.312425		0.100001	0.256883
Faecousia	0.0734741	±	0.164731		0.0391925	±	0.129072		0.145885	±	0.341339		0.105514	0.252797		0.0465042	0.310909
Fusicatenibacter	1.56552	±	1.64584		0.96568	±	1.14231		1.81964	±	2.72513		<0.01	0.448358		0.867708	0.026014
Klebsiella_724518	0.459175	±	2.23484		0.200143	±	1.09495		0.299855	±	1.20619		0.0360317	0.327429		0.477734	0.110876
Mesosutterella	0.172766	±	0.644623		0.268441	±	0.933274		0.222337	±	0.71528		0.0360317	0.327429		0.142213	0.2292
Negativibacillus	0.0510504	±	0.111034		0.0420901	±	0.111283		0.0469649	±	0.0949695		0.0421304	0.317381		0.516136	0.101406
Ruminococcus_E	0.170924	±	0.461659		0.149885	±	0.466388		0.36412	±	0.948351		0.759766	0.0477561		0.0454588	0.312408
Ventrisoma	0.00943941	±	0.023166		0.000956808	±	0.00612656		0.00380042	±	0.0187086		0.0346106	0.329977		0.233953	0.185884
LoFib-HighHFI
Bacteroides_H	13.4208	±	5.76848		12.6462	±	6.1404		9.84924	±	4.43533		0.469727	0.20869		0.0341797	0.611398
Phocea	0.0294869	±	0.0345077		0.0562447	±	0.0368149		0.0498037	±	0.0465812		<0.01	0.794461		0.0755606	0.512989
Pseudobutyricicoccus	0.00829042	±	0.0194315		0.0213652	±	0.0424988		0.0194774	±	0.0267733		0.418492	0.23355		0.0360317	0.605228
HiFib-LowHFI
Agathobaculum	0.246168	±	0.196127		0.283008	±	0.277146		0.402382	±	0.316893		0.80649	0.0426415		<0.01	0.569298
Anaerobutyricum	0.36785	±	0.387532		0.269108	±	0.348703		0.626176	±	0.551733		0.0355369	0.365944		<0.01	0.616401
Anaerostipes	0.582184	±	0.798724		0.525219	±	0.584873		0.975959	±	1.24759		0.828732	0.037658		<0.01	0.533493
Blautia_A_141781	4.34938	±	3.30601		3.87019	±	3.52419		5.60432	±	3.39345		0.33921	0.166371		<0.01	0.459509
Borkfalkia	<0.001				0.0234091	±	0.0967544		0.0219303	±	0.0650168		0.105645	0.281672		0.0360317	0.364966
Butyricimonas	0.058572	±	0.130226		0.0816345	±	0.127926		0.0776976	±	0.11418		0.0280078	0.382479		0.187312	0.229534
Dorea_A	0.386061	±	0.398121		0.434213	±	0.485619		0.500181	±	0.522692		0.676611	0.0726064		0.0198716	0.405386
Eisenbergiella	0.0921329	±	0.208677		0.161685	±	0.302921		0.0914428	±	0.151557		0.0186352	0.409561		0.602562	0.0906456
Parasutterella	0.888544	±	1.88275		1.45309	±	3.00428		1.22317	±	2.23358		<0.01	0.529651		0.161521	0.243704
Peptostreptococcaceae_256921 genus unclasified	0.0609136	±	0.100722		0.0516517	±	0.095239		0.203171	±	0.349374		0.643518	0.0805605		<0.01	0.477492
UMGS1071	0.0196122	±	0.0683727		0.0173922	±	0.021533		0.0300901	±	0.0495604		0.111933	0.276708		0.0211631	0.40126
UMGS1375	0.0739809	±	0.22682		0.0439924	±	0.136685		0.0514191	±	0.137093		0.0360317	0.364966		0.208413	0.21898
HiFib-HighHFI
Anaerobutyricum	0.52784	±	0.428661		0.337447	±	0.206198		0.96568	±	0.730287		0.0213894	0.54236		0.0140428	0.578924
Bifidobacterium_388775	2.67865	±	2.55983		5.08072	±	5.78551		4.52367	±	2.61274		<0.01	0.93238		<0.01	0.615985
Blautia_A_141780	0.343098	±	0.731494		0.148433	±	0.239685		0.378178	±	0.738472		0.0323129	0.504525		0.308063	0.24025
Blautia_A_141781	4.65453	±	2.92808		2.98854	±	1.74453		5.26189	±	2.56955		<0.01	0.801624		0.28373	0.252668
CAG-41	0.0756536	±	0.0861864		0.199627	±	0.224043		0.171977	±	0.234566		0.0287679	0.515399		0.129818	0.357046
Coprobacter	0.0627278	±	0.081713		0.176003	±	0.227715		0.15255	±	0.209554		0.0184661	0.555347		<0.01	0.648675
Eubacterium_I	0.0473858	±	0.0760912		0.0145943	±	0.0299657		0.0568206	±	0.0731066		0.0423153	0.478571		0.918813	0.024025
Oliverpabstia	0.164332	±	0.225239		0.0601537	±	0.0787009		0.0782509	±	0.147464		0.0142662	0.577586		0.0800579	0.412561
Ruminococcus_B	1.12553	±	1.92162		0.579352	±	1.06845		0.747837	±	1.49296		<0.01	0.796526		0.0832302	0.408294
Bacterial genera of which relative abundances showed meaningful changes during the intervention are listed. Differences at the level of P value < 0.05 and effect size > 0.3 were regarded as meaningful (grey background). Relative abundances of bacterial genera were first compared with Friedman’s test and, when its P-value was less than 0.05, the Wilcoxon matched pairs signed-rank test was used bet…
